# Supplementary material for: Safety and Efficacy of Humanized Versus Murinized CD19 and CD22 CAR T-Cell Cocktail Therapy for Refractory/Relapsed B-Cell Lymphoma
Source: Cells. 2022 Dec 16;11(24):4085. doi: 10.3390/cells11244085 (PMC9776474; doi:10.3390/cells11244085)
Supplement: Supplementary file 1 [file cells-11-04085-s001.zip]

Archive with 1 entries (1 files):
- cells-2024498-supplementary.pdf
